# Supplementary material for: Possible Repositioning of an Oral Anti-Osteoporotic Drug, Ipriflavone, for Treatment of Inflammatory Arthritis via Inhibitory Activity of KIAA1199, a Novel Potent Hyaluronidase
Source: Int J Mol Sci. 2022 Apr 7;23(8):4089. doi: 10.3390/ijms23084089 (PMC9030858; doi:10.3390/ijms23084089)
Supplement: Supplementary file 1 [file ijms-23-04089-s001.zip]

Archive with 1 entries (1 files):
- ijms-1652128-supplementary.pdf
